# Supplementary material for: A TRANSPARENT TESTA Transcriptional Module Regulates Endothelium Polarity
Source: Front Plant Sci. 2020 Feb 6;10:1801. doi: 10.3389/fpls.2019.01801 (PMC7015901; doi:10.3389/fpls.2019.01801)
Supplement: Supplementary file 2 [file DataSheet_2.xlsx]

## Sheet: Concatenation
intensity						p_value
7	10		13				1e-08	0.05			1	2
									1	release	2016-01-07	2016-01-07
										repet	RepBio	RepBio
logRatio										misc
										misc
	-2.5		-1.5	-1			1	1.5	2.5	Project nb	INRA15-05	INRA15-05
										Title	TT1	TT1
										Sample type	inflorescence with 15 siliques	inflorescence with 15 siliques
										R sample	Col0-DEX	GRTT1-DEX
										G sample	Col0-EtOH	GRTT1-EtOH
N°	ID CATMAv7	TYPE	CAT	ANNOT_TYPE	CHRZ	ID CATMAv5	AGI	ANNOTATION	gene / no-gene		Rat	Rat			Concatenation
32591	CATMA3OA12420F1	E2	OA	CDS	3	CATMA3A12420	AT3G13310	"DNAJ heat shock N-terminal domain-containing protein"	AT3G13310		0.775183	0.636633			aa
27337	CATMA2ON101494F1	V2	ON	Repeat_TAIR	2	0	AT2G11940	0	AT2G11940		1.19532	-0.960832			ab
16416	CATMA1ON95022R1	E2	ON	0	1	CATMA1C71514,CATMA1C71514_N	AT1G32670	"unknown protein"	AT1G32670		0.966101	-0.693322			ab
23040	CATMA2OA36130R1	V2	OA	CDS_Eugene	2	CATMA2A36130	AT2E33240	0	AT2E33240		0.968878	-0.621579			ab
66995	CATMA5OC64712F1	E2	OC	CDS	5	CATMA5C64712	AT5G42530	"unknown protein"	AT5G42530		-0.803735	0.185121			bc
39351	CATMA3OC57320F1	E2	OC	CDS	3	CATMA3C57320	AT3G22231	"PCC1 (PATHOGEN AND CIRCADIAN CONTROLLED 1)"	AT3G22231		-0.746149	-0.134753			bc
43426	CATMA3ON94516R1	E2	ON	CDS	3	CATMA3A27770	AT3G27970	exonuclease	AT3G27970		-1.16278	-0.240155			bc
15366	CATMA1ON92324R1	E3	ON	CDS	1	0	AT1G62000	"unknown protein"	AT1G62000		-0.270404	1.49988			ca
15925	CATMA1ON92636F1	E3	ON	CDS	1	0	AT1G62080	"unknown protein"	AT1G62080		-0.0393398	1.43755			ca
13283	CATMA1OF02676F1	E3	OF	CDS	1	CATMA_GFT_02676	AT1G62060	"unknown protein"	AT1G62060		-0.154163	1.28924			ca
3477	CATMA1OA20620F1	E2	OA	CDS	1	CATMA1A20620	AT1G21550	"calcium-binding protein, putative"	AT1G21550		0.0541872	1.2894			ca
582	CATMA1OA03200R1	E2	OA	CDS	1	CATMA1A03200	AT1G04370	"ATERF14 (ETHYLENE-RESPONSIVE ELEMENT BINDING FACTOR 14); DNA binding / transcription factor"	AT1G04370		0.159952	2.113			ca
39793	CATMA3OC57667F1	E2	OC	CDS	3	CATMA3C57667	AT3G49570	"unknown protein"	AT3G49570		-0.0818462	1.33224			ca
52750	CATMA4OD03126R1	E2	OD	CDS	4	CATMA4D03126	AT4G11180	"disease resistance-responsive family protein / dirigent family protein"	AT4G11180		-0.0432529	1.25143			ca
7761	CATMA1OA52480F1	E2	OA	CDS	1	CATMA1A52480	AT1G63245	"CLE14 (CLAVATA3/ESR-RELATED 14); receptor binding"	AT1G63245		-0.170719	1.18001			ca
36806	CATMA3OA44000R1	E2	OA	CDS	3	CATMA3A44000	AT3G50990	peroxidase	AT3G50990		-0.200055	1.17344			ca
54892	CATMA4ON94239R1	E2	ON	CDS	4	CATMA4A14040	AT4G13860	"glycine-rich RNA-binding protein, putative"	AT4G13860		0.158968	1.16296			ca
9579	CATMA1OA63980F1	E2	OA	CDS	1	CATMA1A63980	AT1G74590	"ATGSTU10 (Arabidopsis thaliana Glutathione S-transferase (class tau) 10); glutathione transferase"	AT1G74590		-0.094893	1.1547			ca
69023	CATMA5ON91636R1	R4	ON	CDS	5,5	CATMA5A46550,CATMA5A46610	AT5G50560,AT5G50660AT5G50560,AT5G50660	"unknown protein","unknown protein"	AT5G50560		-0.0697846	1.15228			ca
47252	CATMA4OA16120R1	E2	OA	CDS	4	CATMA4A16120	AT4G15417	"ribonuclease III family protein"	AT4G15417		0.0969112	1.12569			ca
72508	CATMA5ON99806R1	E2	ON	CDS	5	CATMA5A47350	AT5G51440	"23.5 kDa mitochondrial small heat shock protein (HSP23.5-M)"	AT5G51440		0.0920998	1.08151			ca
64115	CATMA5OA52630F1	E2	OA	CDS	5	CATMA5A52630	AT5G56880	"unknown protein"	AT5G56880		0.0619301	1.06315			ca
69024	CATMA5ON91636R2	R4	ON	CDS	5,5	CATMA5A46550,CATMA5A46610	AT5G50560,AT5G50660	"unknown protein","unknown protein"	AT5G50560		0.00129895	1.05551			ca
51010	CATMA4OA39230R1	E2	OA	CDS	4	CATMA4A39230	AT4G37710	"VQ motif-containing protein"	AT4G37710		0.231325	1.03892			ca
32323	CATMA3OA10770F1	E2	OA	CDS	3	CATMA3A10770	AT3G11830,AT3G11840	"U-box domain-containing protein"	AT3G11840		-0.00215704	0.995473			ca
7298	CATMA1OA48920R1	E2	OA	CDS	1	CATMA1A48920	AT1G59860	"17.6 kDa class I heat shock protein (HSP17.6A-CI)"	AT1G59860		-0.131565	0.971972			ca
67530	CATMA5OC65125R1	E2	OC	CDS	5	CATMA5C65125	AT5G64800	"CLE21 (CLAVATA3/ESR-RELATED 21); receptor binding"	AT5G64800		0.0725108	0.935602			ca
11418	CATMA1OC71522R1	E2	OC	CDS	1	CATMA1C71522	AT1G32960	"subtilase family protein"	AT1G32960		-0.0129729	0.924834			ca
24619	CATMA2OA45590F1	E2	OA	CDS	2	CATMA2A45590	AT2G47140	"short-chain dehydrogenase/reductase (SDR) family protein"	AT2G47140		-0.128753	0.893526			ca
26480	CATMA2OD02807R1	E2	OD	CDS	2	CATMA2D02807	AT2G15220	"secretory protein, putative"	AT2G15220		0.203176	0.856204			ca
243	CATMA1OA01350F1	E2	OA	CDS	1	CATMA1A01350	AT1G02360	"chitinase, putative"	AT1G02360		-0.00763204	0.853228			ca
56424	CATMA4ON98511R1	V2	ON	Repeat_Element	4	0	AT4G08345 VANDAL11_56	0	VANDAL11_56		0.0273278	0.823594			ca
16224	CATMA1ON94932R1	E2	ON	CDS	1	CATMA1A13020	AT1G14070,AT1G14071	"FUT7 (Fucosyltransferase 7); fucosyltransferase/ transferase, transferring glycosyl groups"	AT1G14070		0.235983	0.812723			ca
25713	CATMA2OC47487F1	E2	OC	CDS	2	CATMA2C47487	AT2G29470	"ATGSTU3 (GLUTATHIONE S-TRANSFERASE 21); glutathione transferase"	AT2G29470		0.0485482	0.811751			ca
34352	CATMA3OA23220R1	E2	OA	CDS	3	CATMA3A23220	AT3G23220	"DNA binding / transcription factor"	AT3G23220		0.447313	0.805138			ca
27786	CATMA2ON101935R1	V3	ON	CDS_Eugene	2	0	AT2G47150 AT2E43220	0	AT2E43220		-0.0169698	0.805635			ca
3115	CATMA1OA18290F1	E2	OA	CDS	1	CATMA1A18290	AT1G19250	"FMO1 (FLAVIN-DEPENDENT MONOOXYGENASE 1); monooxygenase"	AT1G19250		0.10471	0.802184			ca
8171	CATMA1OA55340F1	E2	OA	CDS	1	CATMA1A55340	AT1G66080	"unknown protein"	AT1G66080		-0.0674664	0.798883			ca
72443	CATMA5ON99745F1	E2	ON	CDS	5	0	AT5G46080	"protein kinase family protein"	AT5G46080		0.0170999	0.795123			ca
50955	CATMA4OA38860F1	E2	OA	CDS	4	CATMA4A38860	AT4G37290	"unknown protein"	AT4G37290		-0.127455	0.792018			ca
67320	CATMA5OC64965R1	E2	OC	CDS	5	CATMA5C64965	AT5G55410	"lipid binding"	AT5G55410		0.212661	0.789782			ca
37083	CATMA3OA45480F1	E2	OA	CDS	3	CATMA3A45480,CATMA3A45480_N,CATMA3C57716	AT3G52550	"unknown protein"	AT3G52550		-0.21049	0.764266			ca
38360	CATMA3OA53480R1	E2	OA	CDS	3	CATMA3A53480	AT3G60470	"unknown protein"	AT3G60470		-0.127695	0.760175			ca
66638	CATMA5OC64427R1	E2	OC	CDS	5	CATMA5C64427	AT5G25260	"unknown protein"	AT5G25260		-0.159968	0.758512			ca
25309	CATMA2OC47176F1	E2	OC	CDS	2	CATMA2C47176	AT2G14610	"PR1 (PATHOGENESIS-RELATED GENE 1)"	AT2G14610		-0.252309	0.746663			ca
42908	CATMA3ON91352R1	E2	ON	CDS	3	CATMA3A38350	AT3G45290,AT3G45300AT3G45290,AT3G45300	"MLO3 (MILDEW RESISTANCE LOCUS O 3); calmodulin binding"	AT3G45290		0.0266942	0.740299			ca
67060	CATMA5OC64763R1	E2	OC	CDS	5	CATMA5C64763	AT5G44990	"unknown protein"	AT5G44990		-0.016907	0.73553			ca
8464	CATMA1OA57350R1	E2	OA	CDS	1	CATMA1A57350	AT1G67920,AT1G67930	"unknown protein"	AT1G67920		0.207523	0.724434			ca
10307	CATMA1OA68290F1	E2	OA	CDS	1	CATMA1A68290	AT1G79160	"unknown protein"	AT1G79160		-0.0763621	0.720369			ca
23932	CATMA2OA41450R1	E2	OA	CDS	2	CATMA2A41450	ATREP3_22874AT2G43050	"pectinesterase family protein"	AT2G43050		0.251214	0.719797			ca
60510	CATMA5OA24850R1	E2	OA	CDS	5	CATMA5A24850	AT5G27420	"zinc finger (C3HC4-type RING finger) family protein"	AT5G27420		-0.395787	0.713384			ca
50918	CATMA4OA38610R1	E2	OA	CDS	4	CATMA4A38610	AT4G37030	"unknown protein"	AT4G37030		-0.10329	0.710873			ca
21647	CATMA2OA27810F1	E2	OA	CDS	2	CATMA2A27810	AT2G29410,AT2G29420	"ATGSTU7 (GLUTATHIONE S-TRANSFERASE 25); glutathione transferase"	AT2G29420		0.352776	0.70818			ca
10174	CATMA1OA67500R1	E2	OA	CDS	1	CATMA1A67500	AT1G78410	"VQ motif-containing protein"	AT1G78410		0.112227	0.696621			ca
33755	CATMA3OA19295F1	E2	OA	CDS	3	CATMA3A19295	AT3G19660	"unknown protein"	AT3G19660		0.0165954	0.695376			ca
31910	CATMA3OA08380R1	E2	OA	CDS	3	CATMA3A08380	AT3G09520	"ATEXO70H4 (exocyst subunit EXO70 family protein H4); protein binding"	AT3G09520		-0.0316169	0.691203			ca
9825	CATMA1OA65420F1	E2	OA	CDS	1	CATMA1A65420	AT1G76210	"unknown protein"	AT1G76210		0.0391992	0.691435			ca
722	CATMA1OA03970R1	E2	OA	CDS	1	CATMA1A03970	AT1G05100	"MAPKKK18 (Mitogen-activated protein kinase kinase kinase 18); kinase"	AT1G05100		0.431952	0.686308			ca
28709	CATMA2ON94731F1	R4	ON	CDS	2,2,6	CATMA_GFT_00684,M253	AT2G07681,AT2G07742,AT2G07771,AT2G07778,ATMG00900	"cytochrome c biogenesis protein-related","cytochrome c biogenesis protein, putative","cytochrome c biogenesis orf256"	AT2G07681		-0.38932	0.685663			ca
54239	CATMA4ON90151F1	E2	ON	CDS	4	CATMA4A23675	AT4G21980,AT4G21990AT4G21980,AT4G21990	"APR3 (APS REDUCTASE 3)"	AT4G21990		0.0324076	0.677798			ca
48736	CATMA4OA26060R1	E2	OA	CDS	4	CATMA4A26060	AT4G24310	"unknown protein"	AT4G24310		0.0958681	0.672798			ca
67097	CATMA5OC64791F1	E2	OC	CDS	5	CATMA5C64791	AT5G46295	"unknown protein"	AT5G46295		-0.209025	0.664349			ca
27860	CATMA2ON90434R1	E3	ON	CDS	2	0	AT2G34825	"RALFL20 (RALF-LIKE 20)"	AT2G34825		0.329953	0.664763			ca
30313	CATMA2ON98678F1	R4	ON	tRNA/CDS	2,6	0	AT2G07743,ATMG01060,ATMG01060,ATMG01070,ATMG01070	"tRNA-Asp (anticodon: GTC)","hypothetical protein",tRNA-Asp	AT2G07743		-0.0382284	0.659851			ca
34353	CATMA3OA23230F1	E2	OA	CDS	3	CATMA3A23230	AT3G23230	"ethylene-responsive factor, putative"	AT3G23230		0.333688	0.656351			ca
3177	CATMA1OA18660F1	E2	OA	CDS	1	CATMA1A18660	AT1G19640	"JMT (JASMONIC ACID CARBOXYL METHYLTRANSFERASE); jasmonate O-methyltransferase"	AT1G19640		-0.184342	0.655045			ca
32080	CATMA3OA09460R1	E2	OA	CDS	3	CATMA3A09460	AT3G10460	"self-incompatibility protein-related"	AT3G10460		0.357463	0.65402			ca
5528	CATMA1OA36400R1	E2	OA	CDS	1	CATMA1A36400	AT1G43040	"auxin-responsive protein, putative"	AT1G43040		-0.36419	0.655151			ca
68678	CATMA5ON102990R1	E2	ON	CDS	5	0	AT5G18470,AT5G18475	"curculin-like (mannose-binding) lectin family protein"	AT5G18470		0.00321419	0.654106			ca
62125	CATMA5OA40430F1	E2	OA	CDS	5	CATMA5A40430	AT5G44610	"DREPP plasma membrane polypeptide-related"	AT5G44610		-0.0480319	0.651862			ca
19919	CATMA2OA16880F1	E2	OA	CDS	2	CATMA2A16880	AT2G18210	"unknown protein"	AT2G18210		0.127911	0.645425			ca
34072	CATMA3OA21390R1	E2	OA	CDS	3	CATMA3A21390	AT3G21520,AT3G21530	"unknown protein"	AT3G21520		-0.0468261	0.643259			ca
21130	CATMA2OA24530R1	E2	OA	CDS	2	CATMA2A24530	AT2G26150	"ATHSFA2 (Arabidopsis thaliana heat shock transcription factor A2); DNA binding / transcription factor"	AT2G26150		0.0249884	0.636301			ca
31881	CATMA3OA08130F1	E2	OA	CDS	3	CATMA3A08130	AT3G09270	"ATGSTU8 (Arabidopsis thaliana Glutathione S-transferase (class tau) 8); glutathione transferase"	AT3G09270		0.00875072	0.629182			ca
28501	CATMA2ON90797F1	E3	ON	CDS	2	0	AT2G14282	"SCRL18 (SCR-Like 18)"	AT2G14282		0.00955289	0.627669			ca
32718	CATMA3OA13170R1	E2	OA	CDS	3	CATMA3A13170	AT3G13950	"unknown protein"	AT3G13950		-0.303163	0.626791			ca
40513	CATMA3OD02948F1	E2	OD	CDS	3	CATMA3D02948	AT3G23167 HELITRONY3_5934	"LCR39 (Low-molecular-weight cysteine-rich 39)"	AT3G23167		0.195227	0.62521			ca
58881	CATMA5OA14140F1	E2	OA	CDS	5	CATMA5A14140	AT5G15870	"glycosyl hydrolase family 81 protein"	AT5G15870		-0.330184	0.623645			ca
24617	CATMA2OA45580F1	E3	OA	CDS	2	CATMA2A45580	AT2G47130	"short-chain dehydrogenase/reductase (SDR) family protein"	AT2G47130		-0.260055	0.612997			ca
36239	CATMA3OA40490F1	E2	OA	CDS	3	CATMA3A40490	AT3G47480	"calcium-binding EF hand family protein"	AT3G47480		-0.179097	0.611535			ca
4155	CATMA1OA25020F1	E2	OA	CDS	1	CATMA1A25020	AT1G26800	"zinc finger (C3HC4-type RING finger) family protein"	AT1G26800		-0.0809779	0.599969			ca
58754	CATMA5OA13410R1	E2	OA	CDS	5	CATMA5A13410	AT5G15130	"WRKY72 (WRKY DNA-binding protein 72); transcription factor"	AT5G15130		-0.0814542	-1.28377			cb
32462	CATMA3OA11630R1	E2	OA	CDS	3	CATMA3A11630	AT3G12660	"fasciclin-like arabinogalactan family protein"	AT3G12660		-0.14923	-0.959089			cb
51793	CATMA4OC42251F1	E2	OC	CDS	4	CATMA4C42251	AT4G12480	"pEARLI 1; lipid binding"	AT4G12480		0.254869	-0.852798			cb
61489	CATMA5OA36240F1	E2	OA	CDS	5	CATMA5A36240	AT5G40590	"DC1 domain-containing protein"	AT5G40590		-0.0410897	-0.843105			cb
46991	CATMA4OA14310F1	E2	OA	CDS	4	CATMA4A14310	AT4G14080	"MEE48 (maternal effect embryo arrest 48); hydrolase, hydrolyzing O-glycosyl compounds"	AT4G14080		0.536669	-0.800247			cb
35637	CATMA3OA35245F1	E2	OA	CDS	3	CATMA3A35245	AT3G42960	"ATA1 (ARABIDOPSIS TAPETUM 1); oxidoreductase"	AT3G42960		0.314097	-0.770929			cb
52687	CATMA4OD01596F1	E2	OD	CDS	4	CATMA4D01596	AT4G12470	"protease inhibitor/seed storage/lipid transfer protein (LTP) family protein"	AT4G12470		0.630643	-0.756426			cb
47821	CATMA4OA19620F1	EI2	OA	CDS	4	CATMA4A19620	AT4G18540	"unknown protein"	AT4G18540		-0.230755	-0.743642			cb
3058	CATMA1OA18000R1	E2	OA	CDS	1	CATMA1A18000	AT1G18960	"myb family transcription factor"	AT1G18960		-0.0134547	-0.633777			cb
51795	CATMA4OC42252F1	E2	OC	CDS	4	CATMA4C42252	AT4G12490	"protease inhibitor/seed storage/lipid transfer protein (LTP) family protein"	AT4G12490		0.0926346	-0.622607			cb
31385	CATMA3OA05160F1	E2	OA	CDS	3	CATMA3A05160	AT3G06100	"NIP7;1/NLM6/NLM8 (NOD26-like intrinsic protein 7;1); water channel"	AT3G06100		0.0648144	-0.61538			cb
921	CATMA1OA05330F1	E2	OA	CDS	1	CATMA1A05330	AT1G06280	"LOB domain family protein / lateral organ boundaries domain family protein (LBD2)"	AT1G06280		0.0672968	-0.615578			cb
25551	CATMA2OC47364F1	E2	OC	CDS	2	CATMA2C47364	AT2G22810	"ACS4 (1-AMINOCYCLOPROPANE-1-CARBOXYLATE SYNTHASE 4); 1-aminocyclopropane-1-carboxylate synthase"	AT2G22810		-0.190495	-0.615588			cb
60682	CATMA5OA26640R1	E2	OA	CDS	5	CATMA5A26640	AT5G28630	"glycine-rich protein"	AT5G28630		-0.179092	-0.610928			cb
2492	CATMA1OA14380R1	E2	OA	CDS	1	CATMA1A14380	AT1G15360	"SHN1/WIN1 (SHINE1); DNA binding / transcription factor"	AT1G15360		-0.076869	-0.610491			cb
16611	CATMA1ON95117F1	E2	ON	CDS	1	0	AT1G54620	"invertase/pectin methylesterase inhibitor family protein"	AT1G54620		-0.175211	-0.60244			cb

## Sheet: Legend
The primers tag (F or R) folow the strand direction -Forward or Reverse (not the gene transcription).
TYPE	TYPE	SPEC	%of identity with the closest paralogous region
E	exon	2	40-70%
I	intron	3	more than 70%
M	multiple	4	1
V	intergenic
R	repeat
EI	exon-intron (majoritaire exon)
IE	exon-intron (majoritaire intron)
CAT	CAT	number_CAT		CHRZ	CHRZ
OA	nucleus	41202		1	chrz 1
OB	nucleus	476		2	chrz 2
OC	nucleus	7830		3	chrz 3
CON	chloro	228		4	chrz 4
OD	nucleus	1158		5	chrz 5
OF	family	1340		6	mitochondrial chrz
OK	crtl	204		7	chloroplastic chrz
OKT	crtl_transgene	36
OM	hyp_Mir	1322
MON	mitoc.	248
ON	new	19184
73206 ID dont 36 controls CATMA et 10 controls AGILENT
